# Supplementary material for: Symbiont evolutionary history underpins quality to an insect host
Source: J Insect Sci. 2026 Jul 29;26(4):ieag080. doi: 10.1093/jisesa/ieag080 (PMC13420500; doi:10.1093/jisesa/ieag080)
Supplement: ieag080_Supplementary_Data [file ieag080_supplementary_data.zip]

Archive with 2 entries (2 files):
- Figure S1.docx
- Table_S1.xlsx
