# Supplementary material for: Symbiont evolutionary history underpins quality to an insect host
Source: J Insect Sci. 2026 Jul 29;26(4):ieag080. doi: 10.1093/jisesa/ieag080 (PMC13420500; doi:10.1093/jisesa/ieag080)
Supplement: ieag080_Supplementary_Data [file ieag080_supplementary_data.zip › Table_S1.xlsx]

## Sheet: Sheet1
Strain / Isolate	Taxon	Accession Number	Source
GAFFF1	Caballeronia sp.	MZ264232	GenBank
GACF4	Caballeronia sp.	MZ264273	GenBank
AZ7_KS35	Caballeronia sp.	MZ264272	GenBank
INML1	Caballeronia sp.	MZ264270	GenBank
NCF4	Caballeronia sp.	MZ264268	GenBank
GAFFF3	Caballeronia sp.	MZ264269	GenBank
ASUFL_F1_KS2A	Caballeronia sp.	MZ264264	GenBank
ASUFL_M2_KS1A	Caballeronia sp.	MZ264263	GenBank
AAUFL_F3_KS11A	Caballeronia sp.	MZ264262	GenBank
GAOX1	Caballeronia sp.	MZ264271	GenBank
Burkholderia cepacia strain 717	Burkholderia cepacia	NR_029209	GenBank
Burkholderia pseudomallei strain ATCC 23343	Burkholderia pseudomallei	NR_043553	GenBank
Burkholderia cenocepacia strain LMG 16656	Burkholderia cenocepacia	NR_025013	GenBank
Burkholderia mallei strain ATCC 23344	Burkholderia mallei	NR_041725	GenBank
Burkholderia gladioli strain CIP 105410	Burkholderia gladioli	NR_044378	GenBank
Burkholderia glumae strain P 1-22-1	Burkholderia glumae	NR_029211	GenBank
Paraburkholderia dilworthii strain WSM3556	Paraburkholderia dilworthii	NR_125580	GenBank
Paraburkholderia xenovorans LB400	Paraburkholderia xenovorans	NR_029199	GenBank
Paraburkholderia caribensis strain MWAP64	Paraburkholderia caribensis	NR_026462	GenBank
Paraburkholderia tropica strain Ppe8	Paraburkholderia tropica	NR_028965	GenBank
Ralstonia solanacearum strain K60-1	Ralstonia solanacearum	NR_044040	GenBank
Bordetella bronchiseptica strain Dog 71	Bordetella bronchiseptica	NR_025949	GenBank
Isolate_WB67	Paraburkholderia sp.	MH844877	GenBank
Paraburkholderia largidicola PGU16	Paraburkholderia largidicola	LC547415	GenBank
Paraburkholderia sp. F2	Paraburkholderia sp.	LC547417	GenBank
Snap2a	Caballeronia sp.	KF931417	GenBank
snap2C	Paraubrkholderia sp.	KF931418	GenBank
snap3b	Paraubrkholderia sp.	KF931419	GenBank
SMT4a	Paraburkholderia terricola	KF931416	GenBank
FEF.55.6	Caballeronia sp.	PZ427497	Lab collection / this study
FEF.55.5	Caballeronia sp.	PZ427498	Lab collection / this study
FEF.54.4	Caballeronia sp.	PZ427499	Lab collection / this study
FEF.54.3	Caballeronia sp.	PZ427500	Lab collection / this study
FEF54.2	Caballeronia sp.	PZ427501	Lab collection / this study
FEF.53.4	Caballeronia sp.	PZ427502	Lab collection / this study
FEF53.3	Caballeronia sp.	PZ427503	Lab collection / this study
FEF46.5	Caballeronia sp.	PZ427504	Lab collection / this study
FEF46.4	Caballeronia sp.	PZ427505	Lab collection / this study
FEF.46.3	Caballeronia sp.	PZ427506	Lab collection / this study
FEF.46.1	Caballeronia sp.	PZ427507	Lab collection / this study
FEF.45.6	Caballeronia sp.	PZ427508	Lab collection / this study
FEF 45.5	Caballeronia sp.	PZ427509	Lab collection / this study
FEF.45.2	Caballeronia sp.	PZ427510	Lab collection / this study
FEF.45.1	Caballeronia sp.	PZ427553	Lab collection / this study
FEF.44.5	Caballeronia sp.	PZ427554	Lab collection / this study
FEF.44.4	Caballeronia sp.	PZ427555	Lab collection / this study
FEF.44.3	Caballeronia sp.	PZ427556	Lab collection / this study
FEF.44.2	Caballeronia sp.	PZ427557	Lab collection / this study
FEF.44.1	Caballeronia sp.	PZ427558	Lab collection / this study
FEF.43.5	Caballeronia sp.	PZ427516	Lab collection / this study
UFCA2.13	Cupravidus sp.	PZ427517	Lab collection / this study
UF2.3	Caballeronia sp.	PZ427518	Lab collection / this study
UF30.3	Caballeronia sp.	PZ427519	Lab collection / this study
UF30.2	Caballeronia sp.	PZ427520	Lab collection / this study
UF30.1	Caballeronia sp.	PZ427521	Lab collection / this study
UF26.5	Caballeronia sp.	PZ427522	Lab collection / this study
UF26.4	Caballeronia sp.	PZ427523	Lab collection / this study
UF26.3	Caballeronia sp.	PZ427524	Lab collection / this study
UF26.2	Caballeronia sp.	PZ427525	Lab collection / this study
UF26.1	Caballeronia sp.	PZ427526	Lab collection / this study
UF25.5	Caballeronia sp.	PZ427527	Lab collection / this study
UF25.4	Caballeronia sp.	PZ427528	Lab collection / this study
UF25.3	Caballeronia sp.	PZ427529	Lab collection / this study
UF18.3	Caballeronia sp.	PZ427530	Lab collection / this study
UF18.2	Caballeronia sp.	PZ427531	Lab collection / this study
UF18.1	Caballeronia sp.	PZ427532	Lab collection / this study
UF12.4	Caballeronia sp.	PZ427533	Lab collection / this study
UF12.3	Caballeronia sp.	PZ427534	Lab collection / this study
UF12.2	Caballeronia sp.	PZ427535	Lab collection / this study
UF12.1	Caballeronia sp.	PZ427536	Lab collection / this study
UF8.1	Caballeronia sp.	PZ427537	Lab collection / this study
UF7.3	Caballeronia sp.	PZ427538	Lab collection / this study
UF7.2	Caballeronia sp.	PZ427539	Lab collection / this study
UF7.1	Caballeronia sp.	PZ427540	Lab collection / this study
UF6.6	Caballeronia sp.	PZ427541	Lab collection / this study
UF6.2	Caballeronia sp.	PZ427542	Lab collection / this study
UF5.1	Caballeronia sp.	PZ427543	Lab collection / this study
UF3.5	Caballeronia sp.	PZ427544	Lab collection / this study
UF2.2	Caballeronia sp.	PZ427545	Lab collection / this study
FEF43.4	Caballeronia sp.	PZ427546	Lab collection / this study
FEF43.3	Caballeronia sp.	PZ427547	Lab collection / this study
FEF46.1	Caballeronia sp.	PZ427548	Lab collection / this study
FEF45.3	Caballeronia sp.	PZ427549	Lab collection / this study
FEF45.6	Caballeronia sp.	PZ427550	Lab collection / this study
FEF45.5	Caballeronia sp.	PZ427551	Lab collection / this study
FEF45.2	Caballeronia sp.	PZ427552	Lab collection / this study
FEF45.1	Caballeronia sp.	PZ427553	Lab collection / this study
FEF44.5	Caballeronia sp.	PZ427554	Lab collection / this study
FEF44.4	Caballeronia sp.	PZ427555	Lab collection / this study
FEF44.3	Caballeronia sp.	PZ427556	Lab collection / this study
FEF44.2	Caballeronia sp.	PZ427557	Lab collection / this study
FEF44.1	Caballeronia sp.	PZ427558	Lab collection / this study
FEF39.3	Caballeronia sp.	PZ427559	Lab collection / this study
FEF39.2	Caballeronia sp.	PZ427560	Lab collection / this study
FEF39.1	Caballeronia sp.	PZ427561	Lab collection / this study
FEF38.5	Caballeronia sp.	PZ427562	Lab collection / this study
FEF38.4	Caballeronia sp.	PZ427563	Lab collection / this study
FEF38.3	Caballeronia sp.	PZ427564	Lab collection / this study
FEF38.2	Caballeronia sp.	PZ427565	Lab collection / this study
FEF38.1	Caballeronia sp.	PZ427566	Lab collection / this study
FEF39.4	Caballeronia sp.	PZ427567	Lab collection / this study
FEF46.2	Caballeronia sp.	PZ427568	Lab collection / this study
LS1	Paraburkholderia sp.	PZ427496	Lab collection / this study
